# Supplementary material for: Assessment of Iodine and Selenium Nutritional Status in Women of Reproductive Age in Latvia
Source: Medicina (Kaunas). 2021 Nov 5;57(11):1211. doi: 10.3390/medicina57111211 (PMC8622847; doi:10.3390/medicina57111211)
Supplement: Supplementary file 1 [file medicina-57-01211-s001.zip]

Archive with 1 entries (1 files):
- medicina-1453008-supplementary.pdf
